# Supplementary material for: Development of Solvent-Free Co-Ground Method to Produce Terbinafine Hydrochloride Cyclodextrin Binary Systems; Structural and In Vitro Characterizations
Source: Pharmaceutics. 2022 Mar 30;14(4):744. doi: 10.3390/pharmaceutics14040744 (PMC9025016; doi:10.3390/pharmaceutics14040744)
Supplement: Supplementary file 1 [file pharmaceutics-14-00744-s001.zip]

Archive with 1 entries (1 files):
- pharmaceutics-1620961-supplementary.pdf
